# Supplementary material for: Composites of Nucleic Acids and Boron Clusters (C2B10H12) as Functional Nanoparticles for Downregulation of EGFR Oncogene in Cancer Cells
Source: Int J Mol Sci. 2021 May 4;22(9):4863. doi: 10.3390/ijms22094863 (PMC8125477; doi:10.3390/ijms22094863)
Supplement: Supplementary file 1 [file ijms-22-04863-s001.zip]

Archive with 1 entries (1 files):
- ijms-1168789-supplementary.pdf
